# Supplementary material for: Post-traumatic stress disorder associated with life-threatening motor vehicle collisions in the WHO World Mental Health Surveys
Source: BMC Psychiatry. 2016 Jul 22;16:257. doi: 10.1186/s12888-016-0957-8 (PMC4957291; doi:10.1186/s12888-016-0957-8)
Supplement: Additional file 2: — Study Institutional Review Boards and Consent Features across WMH Survey Initiative. Names of study Institutional Review Boards and features of consent across the WMH Survey Initiative. (XLS 24 kb) [file 12888_2016_957_MOESM2_ESM.xls]

## Sheet: ethics approval
Informed consent was obtained before beginning interviews, using procedures approved by the institutional
review board of the organization coordinating the survey in each country (please, see the table below).
Table: Study Institutional Review Boards (IRB) and consent features across WMH Survey Initiative
	Type of Organization	IRB/ Ethics approval	Type of consent obtained
Bulgaria	Academic/ Center Institute	Ethics approval from the Deputy Minister and head of the Executive Committee of the National Psychiatric Program	Verbal
Colombia-Medellin	Academic Center/Institute;	Comité Institucional de Ética Universidad CES	Written
Germany	Academic Center/ Institute	Ethics Committee of the University of Leipzig	Verbal
Israel	Government Agency	Human Subjects Committee for survey and field procedures in Eitanim-Kfar Shaul Hospital	Verbal
Lebanon	Not for profit Research Institute Non Governmental Organization	University of Balamand Faculty of Medicine Institutional Review Board	Verbal
Mexico	Academic Center/ Institute	Ethics committee in research of the National Institute of Psychiatry Ramon de la Fuente Muñiz	Verbal
Peru	Institute of Health	National Institute of Health Peru	Verbal
Romania	Academic Center/ Institute Public organization	Ethic Commission, Scientific Board of National Institute for Research and Development in Health	Verbal
South Africa	Academic Center	Human Subjects committees of the University of Michigan, Harvard Medical School, and the Medical University of South Africa	Written
Spain	Academic Center/ Institute	Ethical Committee of Sant Joan de Deu Serveis de Salut Menta and Ethical Committee of IMIM- Hospital del Mar Medical Research Institute	Written
Spain-Murcia	Public Health Authority	The Clinical Research Ethics Committee of the University Hospital Virgen de la Arrixaca of Murcia (Spain)	Written
Ukraine	Academic Center/ Institute	Kiev International Institute of Sociology, and Ukrainian Psychiatric Association	Written
United States of America	Academic Center/ Institute	Human Subjects Committees of the Institute for Social Research at the University of Michigan and of Harvard Medical School	Verbal
